# Supplementary material for: Novel Long-Acting Oxytocin Analog with Increased Efficacy in Reducing Food Intake and Body Weight
Source: Int J Mol Sci. 2022 Sep 24;23(19):11249. doi: 10.3390/ijms231911249 (PMC9569447; doi:10.3390/ijms231911249)
Supplement: Supplementary file 1 [file ijms-23-11249-s001.zip]

Archive with 1 entries (1 files):
- ijms-1905256-supplementary.pdf
